# Supplementary material for: Callous traits in children with and without conduct problems predict reduced connectivity when viewing harm to others
Source: Sci Rep. 2016 Feb 2;6:20216. doi: 10.1038/srep20216 (PMC4735714; doi:10.1038/srep20216)
Supplement: Supplementary Information [file srep20216-s1.xls]

## Sheet: Sheet1
ID	Gender(0=Male,1=Female)	Age(months)	Race(0=White,1=Black)	Hispanic	MOMHS	ICUCALL	ICUUNEM	ICUCARE	SUMCDR	r_amyg_pain	r_amyg_nopain	l_amyg_pain	l_amyg_nopain	rTPJ_pain	rTPJ_nopain	raINS_pain	raINS_nopain	ACC_pain	ACC_nopain	ramygdif	lamygdif	rTPJdif	raINSdif	ACCdif		raINS-rTPJ	raINS-r_amyg	raINS-l_amyg	raINS-ACC	ACC-rTPJ	ACC-r_amyg	ACC-l_amyg	ACC-raINS	r_amygint	l_amygint	rTPJint	raINSint	ACCint	r_amygacc	l_amygacc	rTPJacc	raINSacc	ACCacc	pain1painful	pain2accpainful	pain2intpainful	nopain1painful	nopain2painful	pain1upset
1	0	121	1	0	1	0.818182	1.6	1.5	2	0.2521	0.361	0.2145	0.3468	0.08691	0.2246	0.1773	0.08557	0.1961	0.01743	-0.377867	-0.521825	-0.173972	0.364873	0.334233		0.03023	0.07265	0.3208	0.01737	0.06559	-0.2331	0.08983	0.02163	0.4388	0.4705	0.001639	0.1783	-0.1031	1.327	0.3763	-0.03673	-0.1243	-0.3784	NA	NA	NA	NA	NA	NA
2	0	117	0	0	0	0.363636	0.6	2.5	0	0.8124	-0.1118	0.3131	-0.2699	0.1842	-0.004673	0.2657	-0.1698	0.1065	-0.06108	1.59401	0.996206	0.736594	1.69442	0.298488		1.047	0.511	0.5242	0.4228	0.2694	0.2305	0.1784	0.4451	0.6977	0.5898	0.951	0.7476	0.1253	-0.5008	0.5459	0.9857	0.8708	0.0131	NA	NA	NA	NA	NA	NA
3	1	120	1	0	1	0.181818	1	1.625	0	0.07156	-0.3889	0.0504	0.3764	0.09405	0.08695	-0.03487	0.4499	0.1604	0.2243	0.708871	-0.932901	0.229751	-1.86476	-0.447605		0.3042	0.6311	0.112	0.01848	-0.01832	-0.03308	-0.5691	0.06789	0.2089	1.338	-0.0167	0.6276	-0.2167	-0.09425	1.583	0.1273	0.9405	-0.2923	NA	NA	NA	NA	NA	NA
4	0	131	0	0	1	0.454545	2.2	0.75	0	-0.1028	-0.2621	0.2528	-1.003	0.0543	0.2024	-0.03819	-0.1743	0.1392	0.1089	0.134046	2.42404	-0.202998	0.536514	-0.143985		0.01996	-0.7039	-0.4517	0.01836	0.0456	0.4141	0.4442	0.3125	0.01297	0.5971	-0.05631	0.311	-0.3936	0.5649	0.2025	-0.01839	0.1593	-0.3185	NA	NA	NA	NA	NA	NA
5	0	144	0	1	1	0.181818	0.8	1.75	0	0.3927	0.3842	0.2223	-0.2233	0.1575	0.1108	0.03524	0.08739	0.7394	0.1874	-0.153786	0.704612	0.340169	-0.191588	1.53753		-0.0785	-0.08514	-0.02338	0.1578	-0.3567	-0.7738	0.2324	0.4008	-0.1183	0.4718	0.3367	0.232	-1.232	1.222	0.9367	0.7251	0.08344	-1.69	34	23	66	6	16	5
6	0	127	1	0	1	0.454545	0.2	1.5	2	0.1749	0.3362	0.006197	-0.06345	0.05347	0.228	0.02994	0.03204	0.1654	-0.05619	-0.477883	-0.0932471	-0.276694	0.00198175	0.47257		0.0841	-1.085	-0.8525	0.1509	0.2935	0.1209	0.1561	0.1502	0.1337	-0.3298	0.4692	0.3513	-0.2639	0.127	0.09426	0.5801	0.2363	-0.467	79	81	96	11	0	7
7	1	112	1	0	1	0.272727	1.4	1.625	0	-0.4444	-0.3956	-0.6319	0.01537	-0.05136	0.02317	-0.1058	-0.02532	0.03993	0.1531	-0.263154	-1.61471	0.0021391	-0.301156	-0.606409		0.7389	0.7433	0.1299	0.4884	0.5578	0.359	0.7301	0.5803	0.1369	1.012	0.1311	0.4587	-0.4507	0.1231	0.355	-0.2415	0.1126	-0.3774	20	51	98	6	0	15
8	1	127	1	0	1	0.363636	1.6	2	0	0.331	0.002027	0.6934	0.5753	0.161	-0.02544	-0.03086	0.02122	0.08514	-0.06935	0.457901	0.00958131	0.72981	-0.191318	0.256297		0.1544	0.6917	-1.401	0.009882	0.115	1.079	-0.1892	0.03218	-0.7451	0.4792	0.1956	0.1328	-0.2155	-0.3062	0.2654	0.09648	0.01572	-0.03758	95	76	95	23	40	69
9	0	124	0	0	1	0.545455	0.2	2.25	0	-0.1462	-0.3027	0.2155	0.04579	0.2478	0.004689	0.07515	-0.1575	0.05466	0.165	0.128702	0.11911	0.887828	0.909886	-0.597287		-0.001722	-0.5928	-0.2754	-0.05112	0.03265	-0.6981	-0.733	-0.08431	-0.149	0.2373	0.5119	-0.01461	0.2142	-0.2533	0.1412	0.639	-0.1204	-0.2986	51	67	91	20	0	45
10	0	120	0	0	1	0.454545	0.4	1.875	0	0.03313	0.1506	-0.01926	-0.4148	0.1049	-0.09162	-0.05624	0.09026	-0.318	-0.1685	-0.394225	0.598373	0.757916	-0.55649	-0.723505		-0.03761	0.4838	0.3039	-0.1038	0.02432	0.06076	-0.3902	0.05941	-0.4101	0.3451	0.2597	0.1691	0.1227	-0.1539	-0.1503	0.9012	0.07048	-0.2284	82	52	91	57	58	50
11	0	108	1	0	1	0.636364	1	1.25	3	0.1917	-0.5325	-0.09999	-0.2348	0.0212	0.02171	-0.05978	0.001129	-0.1456	0.07599	1.21227	0.0450438	0.208531	-0.225464	-0.955862		0.08259	-0.09892	-0.1474	-0.05688	-0.05522	0.1907	-0.184	-0.119	-0.0604	1.019	0.217	0.4777	-0.07383	-0.5751	0.7954	0.8619	0.3558	-0.02687	NA	NA	NA	NA	NA	NA
12	0	130	1	0	1	0.454545	2.2	0.625	0	-0.05891	0.289	-0.6014	-0.2686	-0.07261	0.1997	-0.1619	-0.2218	-0.1835	-0.1733	-0.834066	-0.947332	-0.549337	0.241769	-0.274522		0.07708	0.9264	0.005746	0.215	0.1922	0.9307	0.9208	0.07531	-0.06478	0.7612	0.178	0.5096	-0.1625	0.5402	0.2713	0.1738	-0.1851	-0.4307	96	91	93	26	0	93
13	1	120	1	0	1	0.363636	0.6	2.875	0	-0.4916	0.4454	0.3174	-0.03129	0.001768	-0.1784	0.3178	0.3059	-0.1135	0.09207	-1.95846	0.498946	0.712322	0.0561272	-0.904227		-0.1506	0.1972	1.048	0.2851	-0.105	-0.07584	-0.7141	0.1792	0.6042	-0.4118	0.8152	0.04446	0.2665	-0.01439	-0.2557	0.7043	-0.1379	-0.1116	32	40	77	35	60	58
14	0	142	1	0	1	0.454545	0.4	1.125	2	0.1917	-0.5325	-0.09999	-0.2348	0.0212	0.02171	-0.05978	0.001129	-0.1456	0.07599	1.21227	0.0450438	0.208531	-0.225464	-0.955862		0.08259	-0.09892	-0.1474	-0.05688	-0.05522	0.1907	-0.184	-0.119	-0.0604	1.019	0.217	0.4777	-0.07383	-0.5751	0.7954	0.8619	0.3558	-0.02687	89	92	97	21	0	54
15	1	125	1	0	1	0.363636	1.4	2.375	0	0.07979	-0.1441	0.07351	-0.07473	0.02838	0.01297	0.1148	-0.1474	0.08647	-0.1704	0.257329	0.0735453	0.252922	1.02417	0.586282		0.598	-0.269	1.826	-0.1302	0.1308	-0.09672	-1.107	-0.192	-0.2155	0.6648	0.2751	0.171	-0.3495	0.1385	0.06132	0.6587	-0.06961	-0.2738	65	54	71	21	0	24
16	1	124	0	0	1	0.272727	1	1.75	0	0.2252	-0.6579	-0.2257	0.04908	-0.7166	-0.2417	0.08965	0.03203	0.04908	-0.01111	1.51556	-0.824201	-1.11423	0.232951	-0.0476451		0.2161	0.2934	-0.2928	0.05452	0.7028	-0.004253	-0.1049	0.1895	1.501	0.885	0.3068	-0.197	-0.1986	-0.0639	-0.1978	0.9058	-0.1422	-0.3392	86	79	85	17	0	75
17	1	111	0	0	1	0.363636	0.6	2.25	1	0.05405	0.03199	-0.1059	-0.03365	-0.0896	-0.1217	0.1203	-0.1072	0.2535	-0.1567	-0.127904	-0.394385	0.299459	0.889968	1.08049		-0.1877	-0.2847	-0.04976	-0.2367	0.775	0.1773	0.3341	-0.05332	-0.1224	0.00598	-0.02853	-0.5539	-1.028	0.1867	0.1966	0.2825	0.2112	-0.8269	48	52	69	2	0	25
18	0	124	1	0	1	0.272727	2	2	0	0.5085	-0.03735	0.1205	-0.05909	0.01439	-0.07948	0.146	-0.05791	0.6177	-0.3274	0.871855	0.140077	0.471694	0.798733	2.80454		-0.1282	-0.4527	-0.316	0.4687	-0.002844	-0.7729	-0.1165	-0.2167	0.451	0.6105	0.1795	-0.03091	-0.2915	0.3498	0.4778	0.2074	-0.09054	-0.3947	70	40	85	2	0	0
19	0	133	0	0	1	1.09091	0.6	0.75	6	-0.08217	-0.3602	-0.08806	-0.3352	-0.1066	-0.6601	-0.1238	0.04437	-0.2295	0.09945	0.360666	0.283434	1.7533	-0.6403	-1.3019		0.6203	-0.1841	-0.9081	0.06996	0.193	-0.1415	0.6278	0.3557	0.002991	-0.4513	-0.1465	-0.3939	-0.1087	-0.321	-0.5727	0.2064	-0.07823	0.1315	35	27	54	7	0	14
20	0	117	0	0	1	0.272727	1.6	1.5	0	0.1204	0.133	0.3796	-0.1313	0.1185	0.03129	0.02208	0.03453	0.09646	-0.02065	-0.194059	0.843193	0.453124	-0.0380472	0.135816		0.09382	-0.05652	-0.1775	-0.08536	0.3758	-0.1085	-0.2125	-0.01627	-0.004255	0.2161	0.6194	-0.182	-0.4577	-0.06508	0.602	0.7011	-0.1945	-0.7814	86	62	90	15	0	63
21	0	128	0	0	1	0.363636	1.2	2.375	0	0.2631	0.2392	0.1783	0.09637	0.1757	0.4241	0.08409	0.03301	0.4361	-0.01974	-0.124392	-0.0671798	-0.482668	0.207657	1.22759		0.2849	0.9389	0.2016	-0.3064	0.5769	0.4404	0.106	0.2319	0.5284	0.05071	0.4678	0.2597	-0.5174	0.5946	0.746	0.9953	0.1054	-0.6475	60	51	75	10	0	30
22	0	143	0	0	1	0.545455	2.4	1.125	0	-0.3113	-0.2356	-0.333	-0.1648	-0.1566	-0.2571	-0.08299	0.05425	-0.03662	-0.03916	-0.314498	-0.598013	0.490181	-0.520677	-0.233459		0.1672	0.1261	-0.09235	0.2071	0.1476	-0.1921	0.328	0.1983	0.4974	0.4936	2.042	0.2016	-0.02001	0.4118	0.09001	1.896	-0.02752	-0.2695	NA	NA	NA	NA	NA	NA
23	1	117	1	0	1	0.636364	0.8	2	0	-0.4908	-0.545	-0.472	-0.3664	-0.6859	-0.3261	-0.3186	-0.1283	-0.2271	-0.1741	-0.0665582	-0.465162	-0.793288	-0.725888	-0.412472		-0.0125	-0.06416	0.2383	0.04266	-0.03831	0.117	-0.04594	-0.1573	0.7485	0.3945	0.1201	-0.1383	-1.243	0.3443	0.6412	-0.1412	0.01901	-1.061	22	20	27	9	16	14
24	0	111	1	0	0	0.545455	0.4	2.75	0	0.1797	0.1834	0.05795	-0.4547	0.08772	0.1467	0.05354	-0.3131	0.1764	-0.1251	-0.177072	0.846907	0.0454977	1.4281	0.730131		-0.0605	-0.3928	0.206	-0.0333	0.06816	0.3724	0.4632	-0.01495	-0.2791	-0.7136	0.3204	0.04036	-0.6697	-0.0942	-0.2656	0.3418	0.03529	-0.9244	16	15	25	18	8	0
25	0	139	1	0	1	0.454545	0.6	2.25	1	0.1905	0.1476	0.1181	0.0229	0.0424	0.4879	-0.03086	0.07044	0.03644	0.2532	-0.0881265	-0.0390178	-1.03225	-0.381678	-0.940294		0.6514	0.2145	-0.04081	0.1465	0.5708	0.06668	-0.05961	0.152	0.3028	0.2637	-0.1958	-0.1443	-0.2101	0.0583	0.04339	0.2133	-0.2253	0.02856	29	44	87	7	0	14
26	0	143	0	0	1	0.545455	0.6	2	0	0.291	0.1266	0.1285	0.009147	0.1101	0.05384	-0.02534	0.02427	0.1598	-0.1204	0.143781	0.0122405	0.366825	-0.181765	0.661478		0.04427	0.01777	-0.203	-0.175	0.2594	0.1381	0.2132	-0.1269	-0.06912	0.185	1.257	0.05852	-0.2685	0.6411	0.3505	1.57	-0.05475	-0.8885	17	22	48	2	0	12
27	0	129	0	0	1	0.545455	0.6	2.375	0	-0.2126	0.1945	-0.214	-0.8127	0.1722	-0.1764	0.1139	-0.002792	0.06347	-0.1828	-0.947042	1.02953	1.18197	0.461414	0.552117		0.2632	1.427	0.6515	0.3204	0.1961	1.325	-0.5914	0.02864	0.8502	0.8835	0.5215	0.3563	0.2207	1.403	0.9744	0.4023	0.1857	-0.245	46	36	52	19	0	27
28	1	134	1	0	1	0.363636	1.2	2.625	0	0.2509	0.002245	-0.04811	-0.1189	0.2989	0.2484	0.04485	0.1175	0.09668	0.2065	0.304598	-0.0908214	0.350764	-0.270873	-0.595611		-0.2813	-0.2426	0.2997	0.3338	-0.638	0.1737	1.932	-0.4038	0.5649	-0.6804	0.542	0.08268	-0.1941	0.1887	-0.1488	0.3228	-0.1982	-0.6407	100	92	100	21	0	80
29	0	113	1	0	0	0.272727	1	2.125	1	1.511	0.3979	0.6262	0.1554	0.03583	0.01638	-0.1252	0.04997	0.1438	-0.01966	1.95457	0.758092	0.264187	-0.667373	0.285209		0.00311	0.2429	-0.257	-0.2137	-0.06802	2.059	-0.1018	-0.0918	-0.696	-0.1951	0.472	0.1215	-0.08108	-1.155	0.04276	0.4165	0.0475	-0.3584	72	79	100	30	0	6
30	0	136	0	0	1	0.454545	0.4	2.25	0	0.2563	-0.03246	-0.07519	-0.2432	-0.2773	0.2635	0.123	-0.264	0.05791	-0.03192	0.381147	0.115502	-1.29798	1.50684	0.0478887		-0.04254	-0.7336	-1.245	-0.4108	-1.33	0.1115	-0.03717	-0.2145	-0.2045	0.2492	1.15	0.07637	-0.2518	0.1009	0.3957	1.04	-0.2347	-0.3029	51	50	59	12	40	15
31	1	129	0	0	1	1.81818	1.6	0.25	4	0.4965	-0.2513	0.4501	-0.8031	0.7834	-0.6857	0.2097	-0.03935	0.342	0.1684	1.25732	2.41853	4.30629	0.973313	0.317891		-1.036	0.5979	0.7529	-0.9394	-6.207	-0.5585	-0.2195	-0.8977	0.07636	0.2343	0.2834	-0.09053	0.5678	-0.05454	0.3391	1.355	-0.2295	-0.05756	24	9	62	10	0	24
32	0	137	1	0	1	0.727273	0.6	2.25	0	0.1134	-0.01176	0.02006	-0.1251	0.08927	0.2117	-0.003221	-0.02189	-0.0769	-0.2006	0.0688833	0.0670089	-0.131422	0.0823066	0.157057		-0.03245	-0.09141	-0.104	-0.3081	0.3212	-0.0644	-0.3489	-0.1096	0.2603	0.3755	0.5573	0.1236	-0.06522	0.05935	0.0427	0.9448	-0.1784	-0.6046	74	60	86	17	0	25
33	1	143	0	0	1	0.272727	0	2.625	0	-0.02369	-0.002256	-0.07795	-0.03251	0.06316	0.1128	0.1036	0.176	-0.000776	0.1883	-0.210921	-0.337488	0.0715407	-0.269906	-0.851064		0.02618	0.0204	-0.2024	-0.01449	0.09692	-0.0184	-0.1391	0.201	0.4409	0.3633	0.1328	0.1083	-0.5929	0.1303	0.1978	0.2047	-0.1436	-0.727	66	56	81	30	56	48
34	1	114	0	0	1	0.363636	0.6	2.25	0	0.007173	-0.2579	0.02463	-0.000705	0.1214	0.04509	0.0908	0.09254	0.05782	0.1397	0.335935	-0.187287	0.422731	0.00337406	-0.505557		-0.01857	0.1117	0.185	0.147	-0.02436	0.037	-0.4091	0.1151	0.4163	0.5362	0.4566	0.03143	-0.06683	0.2705	0.1794	0.563	0.04105	-0.2679	66	75	71	10	0	8
35	1	133	0	0	0	0.272727	1	1.25	1	-0.01299	-0.07161	0.08249	0.06217	0.2046	0.1936	0.1638	-0.02748	-0.02784	0.1415	-0.0581217	-0.19793	0.240625	0.749886	-0.787453		0.3228	0.04978	0.2991	0.05669	0.0217	0.06006	0.04568	-0.03587	0.01893	0.1111	0.3597	-0.1585	-0.07475	0.2892	0.2255	0.6983	-0.3755	-0.2503	49	47	96	2	20	24
36	1	124	1	0	1	0.272727	0.6	2.25	0	-0.2729	0.06854	0.1864	-0.1376	0.06774	0.1985	-0.02778	0.05122	-0.08711	0.02329	-0.821717	0.446549	-0.154649	-0.295432	-0.597481		0.01984	-0.985	-0.1431	0.02979	-0.04263	-0.9549	-0.02909	0.1287	-0.03393	0.3117	0.03678	0.1758	-0.03648	0.436	0.5726	0.2403	0.1018	-0.1394	47	36	60	6	0	4
37	0	111	1	0	1	1	0.4	1.75	3	-0.1468	-0.4606	0.08884	-0.6434	-0.0366	-0.1794	0.1631	0.07661	0.3519	0.1441	0.428941	1.31293	0.608127	0.344607	0.428123		0.1234	3.822	-1.161	0.09603	-0.1568	-0.3543	-0.0111	0.749	0.6394	-0.07222	0.5429	0.5957	-0.572	0.8273	-0.8774	-0.05182	0.3254	-0.7965	54	50	71	31	12	0
38	1	124	0	0	1	0.181818	0.4	1.5	2	-0.3588	-0.2751	0.04359	0.0116	-0.2942	-0.07433	-0.1701	-0.05323	-0.3372	0.2238	-0.329768	-0.173164	-0.403117	-0.441895	-2.04983		-0.9022	0.7675	0.7824	0.03286	0.8134	0.4963	0.4567	0.5934	0.03072	0.009849	-0.1691	0.05282	0.1134	0.9443	0.5803	0.9639	0.02583	0.3064	82	78	100	66	100	46
39	0	113	1	0	0	0.363636	1.2	0.75	2	-0.2969	0.2214	-0.1941	0.2715	-0.003286	0.2027	0.04655	0.2391	0.0938	0.09907	-1.15929	-1.22916	-0.364404	-0.73459	-0.258632		0.3045	-0.1234	0.5494	0.3183	0.4431	1.379	1.357	0.7918	-0.1324	-0.4721	0.005125	0.1725	-0.2152	0.2451	0.3725	0.4634	0.2918	-0.1976	66	45	83	13	0	13
40	0	114	1	0	0	0.363636	1	2.75	0	0.07497	-0.123	0.08869	-0.04492	0.2726	0.4381	0.1047	0.1511	-0.03168	0.03875	0.207856	0.0424971	-0.251515	-0.16935	-0.468652		-0.05959	-0.1426	-0.03912	-0.0807	-0.2786	0.2461	0.1316	0.005335	-0.6042	0.03413	-0.09363	0.08139	0.1134	0.1235	0.07056	0.1216	-0.1083	-0.3333	91	77	92	20	0	77
41	0	125	1	0	0	0.636364	1.2	1	1	-0.2672	0.04961	-0.01765	-0.03763	-0.4009	0.2188	-0.1249	0.08132	-0.1796	-0.1431	-0.774705	-0.198652	-1.51798	-0.78746	-0.359291		-0.01551	-0.07496	-0.8165	1.235	0.2381	0.9607	0.1373	0.2886	0.04608	0.3649	-0.137	-0.1337	0.3141	0.1667	-0.3151	0.6307	0.3781	0.3575	44	58	83	13	0	12
42	0	130	1	0	0	0.545455	0.8	2.75	3	0.2261	0.1351	0.1473	-0.000307	-0.03005	-0.04104	-0.04381	-0.03386	0.1794	-0.09789	0.00368203	0.072202	0.240597	-0.0283784	0.652099		0.07563	0.3855	0.05003	0.3665	0.07135	-0.02762	-0.07757	-0.06373	0.5354	0.2269	0.04568	-0.1043	-0.6197	0.4681	0.2225	-0.07321	-0.1703	-0.8959	NA	NA	NA	NA	NA	NA
43	1	129	1	0	0	0.272727	2	1.75	1	-0.2716	-0.4517	-0.2867	-0.04018	-0.05583	-0.02909	0.2233	0.02959	0.1099	-0.6576	0.173747	-0.764226	0.135393	0.759284	2.23211		0.5383	0.02644	-0.5861	-1.139	0.2463	-0.04198	0.7669	0.1275	0.9418	0.1001	1.296	0.3989	0.009851	-0.178	-0.0343	0.4675	0.1713	-1.677	22	50	74	5	0	10
44	0	124	0	0	1	0.454545	0.4	2.5	0	0.1965	0.3652	0.1789	0.2843	0.1739	0.1525	0.04901	0.209	-0.03021	0.2583	-0.492008	-0.464737	0.269624	-0.608663	-1.17155		0.2687	-0.5062	-0.4485	0.2855	0.04875	-0.1627	-0.1884	-0.03128	0.3272	0.2662	0.3398	-0.353	-0.6565	-0.05807	0.01991	0.9956	-0.1796	-0.5926	44	19	62	8	0	29
45	0	115	1	0	1	0.636364	0.8	1.75	6	0.09226	0.000733	0.2033	0.1401	-0.1119	-0.09875	-0.06909	0.04124	0.1907	0.577	0.00468791	-0.106929	0.173287	-0.416602	-1.48675		0.2556	1.375	0.3015	-0.1899	0.03855	-0.1463	0.06734	-0.06473	-0.2973	-0.3991	0.5083	0.09918	-0.2667	0.1826	-0.6935	0.508	0.1546	-0.07898	NA	NA	NA	NA	NA	NA
46	0	126	0	0	1	0.363636	0.4	2.875	0	-0.07145	0.137	0.6152	0.5667	-0.6329	-0.08771	0.339	-0.09728	0.01669	-0.1084	-0.567879	-0.138126	-1.31022	1.69743	0.161537		-0.1709	-0.3497	-0.02521	0.06101	-0.06205	0.07563	0.8958	-0.4001	0.1081	-0.08901	1.962	-0.1645	-0.1552	0.2245	0.1341	2.152	-0.2255	-0.347	52	45	83	14	6	40
47	0	135	1	0	1	1.18182	1.4	1.25	0	0.01938	0.5743	-0.201	-0.367	-0.07224	-0.1543	-0.1151	-0.02927	0.239	0.1463	-1.22919	0.111236	0.438764	-0.321847	0.0571392		-0.1761	-0.635	-0.4107	-0.2097	-0.5332	-0.3753	-1.166	-0.2162	0.04234	0.7737	0.405	0.08937	-0.4982	0.8782	-0.3686	0.8042	0.09851	-0.3153	41	23	81	0	0	7
48	1	130	1	0	1	0.272727	0.4	2.125	0	0.1547	0.1057	-0.08407	0.07206	0.1663	-0.3485	0.09574	0.06517	0.4213	-0.3972	-0.0764834	-0.572398	1.64539	0.128334	2.39649		0.7809	0.2777	0.3915	0.4974	0.7415	0.4258	0.2392	-0.1376	0.1475	-0.04693	1.32	0.3318	-0.1614	0.631	0.4932	1.547	0.2382	-0.528	70	65	84	11	0	31
49	0	132	0	1	1	1	1.4	0.25	8	-0.09702	-0.2771	-0.3183	-0.5016	-0.185	-0.412	0.1553	-0.105	0.1201	-0.005781	0.173709	0.147951	0.842905	1.01682	0.164086		0.8923	0.4587	0.7346	0.525	0.7642	0.1992	0.06577	0.1628	0.6243	1.025	1.061	-0.06971	0.1308	0.1494	0.1575	0.9276	-0.2186	-0.2077	32	20	57	0	0	0
50	0	131	1	0	1	0.363636	1.6	2	0	0.2434	-0.02193	0.2041	-0.1608	-0.07557	-0.07433	0.05664	-0.07179	0.1759	-0.08234	0.336426	0.533348	0.206496	0.506811	0.590698		-0.006824	0.2428	0.5434	0.3597	0.000311	0.3072	0.1356	0.3132	-0.5611	-0.2691	0.1323	-0.5344	-0.6201	-0.2786	0.02289	0.2601	-0.1157	-0.3576	72	53	84	18	22	64
51	0	142	0	0	1	0.818182	1.4	0.875	1	-0.08861	-0.03087	-0.07655	-0.1142	-0.1389	-0.2222	-0.2342	-0.2217	-0.07301	-0.2199	-0.280218	-0.161152	0.442221	-0.0382406	0.231801		-0.1613	0.08797	-0.09075	-0.2884	-0.2662	-0.2644	-0.04623	-0.1498	0.4069	0.2325	0.6089	0.02447	-0.4214	0.1462	0.2036	0.6893	0.3231	0.0392	45	29	65	12	0	14
52	0	122	0	0	1	0.454545	0.8	1.75	1	-0.14	-0.1468	0.008086	0.05072	-0.1475	-0.01437	0.08912	0.1168	0.1976	-0.01134	-0.157031	-0.331533	-0.161257	-0.0969498	0.431797		0.02619	0.2095	0.1012	-0.000141	0.1862	-0.1934	0.1154	0.1856	0.1603	0.2482	0.7645	-0.08352	-0.4466	0.1937	0.329	0.9913	-0.08168	-0.7845	NA	NA	NA	NA	NA	NA
53	0	134	0	0	1	0.636364	1.6	1.875	1	-0.3488	-0.2655	-0.3491	-0.3397	-0.6303	0.3676	-0.3249	-0.384	-0.4229	0.1082	-0.329005	-0.261003	-2.57252	0.238675	-1.95346		0.0532	0.01999	0.9696	1.084	-0.4509	-0.1211	0.1633	0.1709	-0.1021	-0.07432	-0.03819	0.1014	-0.4669	0.327	0.4923	0.7533	0.1298	0.1969	17	18	32	4	16	15
54	0	134	1	0	1	1	2.4	0.75	5	-0.3599	0.03381	-0.2704	-0.3966	-0.634	0.6083	-0.2954	0.3032	0.07848	0.3899	-0.921484	0.0267714	-3.25399	-2.305	-1.2454		0.4739	0.9689	-0.2765	-0.6623	0.5605	0.3963	0.1833	0.3806	0.901	0.5094	0.5087	-0.1391	-0.829	0.5546	0.2777	1.172	-0.3096	-0.9441	47	15	54	6	0	0
55	0	113	1	0	1	0.363636	0.6	2	2	0.07129	0.1929	0.156	0.005942	0.05282	-0.2941	-0.08257	-0.2101	-0.07353	-0.3291	-0.402127	0.0774036	1.17728	0.50333	0.582092		-0.001448	0.0442	-0.797	0.1029	-0.1232	0.08005	0.003499	-0.04901	0.3358	0.7663	-0.02982	-0.1568	-0.4542	0.2753	0.1879	0.4582	0.2518	-0.2202	68	35	84	19	0	40
56	0	109	0	0	1	0.272727	1	2	0	0.5272	0.3307	0.7314	0.02108	0.3172	0.1085	-0.01572	-0.143	0.4596	-0.01704	0.20505	1.26641	0.791878	0.502364	1.29463		-0.7353	0.734	-0.7469	-0.6099	0.1422	0.6663	-0.2201	0.1055	0.7094	0.1379	0.2732	-0.3483	-0.315	0.2491	-0.048	0.481	-0.26	-0.4834	81	57	81	20	0	32
57	0	112	0	1	0	1.18182	1.4	1.5	2	0.01996	-0.2231	-0.06867	0.4201	-0.08044	-0.5376	0.0116	-0.1386	-0.4853	-0.7403	0.293919	-1.27834	1.48467	0.591007	0.580255		-0.2061	0.3142	0.411	-0.4198	0.4307	-1.238	-0.8038	-0.789	0.02655	-0.1374	-1.214	0.1703	0.009657	0.6012	0.5512	1.179	-0.3514	-0.8119	70	14	87	8	0	28
58	1	129	1	0	0	0.727273	1.4	0.875	2	0.09423	0.2261	1.011	-0.6879	0.006363	0.679	-0.3295	-0.1673	0.1558	-0.05504	-0.42171	3.3644	-1.66558	-0.617211	0.437921		-0.265	-0.3733	0.8687	0.8158	0.2586	0.9137	-0.6483	1.308	0.5132	0.8055	-0.5933	-0.4845	-0.8588	0.3139	-0.6015	0.5969	0.09622	-0.6654	6	29	69	7	0	6
59	1	142	0	1	0	0.181818	0.6	2.625	0	-0.3704	2.003	-0.5004	0.7693	0.01071	-0.1726	-0.1028	-0.04417	0.3292	0.2617	-4.70012	-2.93565	0.721083	-0.21665	-0.024084		0.02898	0.408	-0.3588	-0.02559	-0.2639	-2.611	0.2076	-0.09298	1.098	-0.1432	0.3686	0.1125	-0.47	-0.1609	0.1289	0.6564	-0.0318	-0.9646	50	60	70	9	0	28
60	0	131	0	1	0	1	2.2	0.875	0	0.08531	0.1492	-0.03681	-0.1531	-0.04294	0.2991	-0.04475	0.04516	-0.1357	-0.004151	-0.291957	0.00574007	-0.743768	-0.337627	-0.665647		0.09084	0.08837	-0.1255	-0.01518	-0.02409	-0.3784	-0.2259	-0.01191	0.4221	0.3237	0.1798	-0.1257	-0.236	0.3539	0.4057	0.161	-0.118	-0.6884	NA	NA	NA	NA	NA	NA
61	1	138	0	0	1	0.363636	0.4	2.75	1	-0.1666	-0.3304	-0.224	-0.1044	-0.1915	-0.2719	0.1424	0.04505	0.08386	0.02982	0.142635	-0.494873	0.434135	0.386608	-0.0674674		0.1788	0.1752	0.2554	0.01679	-0.3449	-0.1487	-0.08336	0.3259	0.2478	0.06399	0.8559	-0.000233	-0.3952	0.1726	0.2265	0.8331	0.07903	0.2073	58	44	66	13	0	10
62	0	142	1	0	1	0.181818	1.4	1.375	1	0.6343	-0.1096	0.4783	-0.1184	0.01328	-0.05351	0.3477	0.06164	0.6007	-0.5411	1.24987	1.02528	0.396186	1.11645	3.43854		0.6811	-4.912	-1.638	0.0364	-0.1727	-1.995	-0.2337	1.416	0.4457	-0.2188	0.1812	0.1078	-0.5289	2.721	1.156	-0.3599	-0.434	-0.9282	NA	NA	NA	NA	NA	NA
63	0	137	0	1	0	0.545455	2	0.375	3	0.2424	-0.07598	-0.02234	-1.232	0.1766	0.4992	0.3591	-0.7912	0.5652	-0.185	0.437682	2.32612	-0.689562	4.45893	2.17635		1.281	2.077	-0.9981	-0.8107	-0.3753	10.19	1.083	-2.923	3.56	1.822	2.153	-0.1201	0.5172	1.088	1.007	1.965	1.004	-0.07221	20	21	32	2	0	0
64	1	110	1	0	1	0.363636	1.6	2.25	0	-0.2227	-0.2786	-0.4156	-0.2618	-0.4736	0.09448	-0.5243	-0.14	-0.2434	-0.01356	-0.0633134	-0.567453	-1.37404	-1.47619	-0.982453		0.1512	-0.1202	0.1596	0.1478	-0.4164	-0.4056	-0.3404	-0.3693	-0.1477	-0.3055	-0.1443	-0.09304	-0.6205	-0.1054	0.4563	-0.1812	-0.0917	-0.4986	28	87	100	0	0	25
65	1	134	0	0	1	0.272727	1.2	2.625	0	-0.09274	0.1019	-0.1503	0.01081	-0.1163	0.02743	-0.01735	-0.1776	0.1348	0.02584	-0.541519	-0.582967	-0.190813	0.629876	0.109547		0.1413	-0.2753	-0.1412	0.4601	-0.01458	-0.1764	0.01442	0.2034	0.3129	0.2409	0.347	0.1666	-0.7017	-0.2605	-0.006976	0.2965	0.03353	-0.2781	44	36	50	16	0	5
66	0	129	0	0	1	0.636364	0.8	0.875	5	-0.3746	0.1021	0.03251	0.2716	-0.2801	0.6211	0.03049	0.1794	-0.06014	0.5373	-1.07989	-0.748458	-2.30289	-0.565811	-2.16728		-0.3594	0.5107	0.02442	-1.036	-3.252	-1.181	-0.2269	-1.196	-0.5457	-0.3369	-0.1026	-0.6208	-0.512	-0.1074	-0.1709	1.534	-0.4431	-0.1591	76	91	96	28	98	86
67	1	113	0	0	1	0.727273	1.8	1.125	2	0.1367	0.06068	-0.06235	0.03635	-0.2019	0.1988	-0.1076	0.0234	-0.2227	-0.05599	-0.0249103	-0.450518	-0.907331	-0.496544	-0.778976		0.007869	0.1015	0.1213	-0.071	-0.01152	-0.6191	0.472	0.2466	0.1644	0.5187	0.6523	0.4685	-0.2332	0.6557	0.1192	1.298	0.7211	0.4501	29	27	54	2	0	11
68	1	140	1	0	1	0.545455	2	0.75	1	0.0824	-0.1468	0.1378	-0.2562	-0.1824	-0.217	-0.01551	-0.02933	0.0565	-0.2469	0.267465	0.595105	0.30643	0.0635529	0.736255		-0.3261	-0.2669	-0.2873	0.04137	0.3559	-0.09956	0.1183	0.1499	-0.4749	-0.6804	0.2948	0.07447	-0.6404	-0.2031	-0.2805	1.123	0.05435	-1.002	32	39	58	8	0	17
69	1	139	0	0	1	0.363636	0	2.875	0	-0.04032	-0.3128	-0.03495	-0.3667	0.01159	-0.2256	0.004203	-0.1264	-0.05045	-0.2234	0.350073	0.462996	0.871318	0.515215	0.315796		0.1426	0.1703	0.3043	0.08384	0.1352	0.1398	0.4089	0.3316	0.02916	-0.3007	0.3062	-0.1153	-0.9362	-0.02411	0.1129	0.4031	-0.1024	-0.8359	51	52	71	11	0	48
70	1	112	0	0	1	0.363636	0	2.75	0	-0.09074	-0.003511	-0.2987	0.4017	-0.3724	0.4362	-0.2328	-0.07234	0.03933	-0.02341	-0.336504	-1.72746	-2.04469	-0.610481	-0.0394261		0.3185	0.5412	0.713	0.454	0.4334	0.2211	0.6776	-1.153	-0.09926	0.1389	0.9812	0.3813	-0.08498	-0.1378	0.3381	-0.06645	0.3026	-0.4798	32	28	38	7	0	16
71	0	137	0	0	1	1.63636	1.2	0.875	2	-0.06948	-0.8106	1.137	0.2873	-0.1811	-0.1105	-0.1079	-0.1764	0.01241	0.1444	1.24457	1.56221	0.0130972	0.27503	-0.667068		-0.2777	-0.5714	-0.5773	-0.1342	-0.3563	-0.6188	-0.3103	-0.2235	1.066	-0.5249	-0.2029	-0.00912	-0.1975	1.268	-0.06761	-0.2358	-0.1532	-0.4465	71	52	77	33	76	0
72	1	132	0	0	1	0.545455	1	3	0	-0.157	-0.3743	0.1005	0.000431	-0.1777	-0.09313	-0.08915	0.01105	-0.01722	-0.1308	0.244751	-0.0286846	-0.0258558	-0.377424	0.124438		0.005287	0.3645	-0.04775	0.009704	0.0507	-0.0195	0.07955	0.07561	0.4007	0.3067	0.2922	0.09207	-0.4856	0.1823	-0.04922	0.6185	0.08524	-1.423	45	76	96	0	0	29
73	1	134	1	0	0	0.727273	2.4	0.5	2	-0.004432	0.1417	0.07597	0.04844	0.1664	0.353	0.1207	0.272	0.107	0.1535	-0.448932	-0.182629	-0.310349	-0.575055	-0.391522		-0.01677	0.1156	0.006351	-0.1272	0.2182	0.11	-0.05663	0.2294	0.1025	-0.1017	-0.2327	0.03015	0.009314	-0.3884	-0.137	0.3582	-0.01755	0.04935	NA	NA	NA	NA	NA	NA
74	0	135	0	0	1	0.545455	1	1	1	-0.00067	-0.144	-0.1274	-0.3953	0.1486	-0.07553	0.07032	0.1196	0.2544	0.1826	0.103564	0.327491	0.834902	-0.180489	-0.0102245		0.0818	0.5944	0.4921	0.2376	0.3722	0.4127	-0.1309	0.3302	0.0889	0.1735	-0.09864	0.172	-0.3909	0.3321	0.02936	0.7653	0.1702	-0.2117	57	66	88	17	0	26
75	0	135	0	0	1	0.909091	0.8	1.5	3	1.06	1.469	0.2305	0.573	0.2098	0.478	0.2314	0.3977	0.1968	0.08875	-0.950669	-0.967918	-0.537877	-0.633068	0.106614		-0.3099	0.6923	0.2078	0.06143	0.4982	-1.073	-0.2688	0.06453	0.71	0.4941	0.3207	-0.176	-0.4622	0.9547	0.3291	0.4005	0.2209	-0.2385	68	38	57	11	0	10
76	1	137	1	0	1	1	0.8	0.625	5	0.02649	-0.2657	0.1535	-0.2451	-0.1121	-0.2043	0.03307	-0.001992	0.2426	-0.05426	0.387694	0.604867	0.467038	0.145707	0.715175		0.7133	-0.000433	0.2977	0.5798	0.06859	0.2221	0.08564	0.5708	-0.03481	0.1139	0.4205	-0.2144	-0.4207	0.03876	0.2494	0.8548	0.02517	-0.5115	62	59	84	16	0	6
77	1	128	0	0	0	0.545455	1	1.375	1	0.02191	-0.03883	-0.04194	0.08104	-0.08383	0.1341	-0.0216	-0.1103	0.2114	0.03017	-0.0540753	-0.502046	-0.397708	0.353154	0.342484		0.813	-0.3716	-0.761	0.3888	0.4018	-0.0432	-0.2403	-0.03136	-0.01605	-0.05757	0.8989	-0.1869	-0.3723	0.2173	-0.2999	1.098	-0.2268	-0.9891	59	43	92	8	8	80
78	1	119	0	1	1	1.09091	1.2	1.375	2	-0.05001	0.06836	-0.07307	-0.3491	-0.1613	-0.02746	0.04698	-0.06424	0.249	-0.06181	-0.395943	0.344745	-0.163237	0.440251	0.760138		0.1665	0.2242	0.1408	-0.105	0.1095	0.06732	-0.05734	0.08562	0.2937	0.1011	0.6028	0.08897	-0.3772	0.3075	0.1508	0.6488	-0.1447	-0.6749	NA	NA	NA	NA	NA	NA
79	1	120	1	0	1	0.454545	0.2	3	0	0.01724	0.09327	0.03931	0.1834	-0.06537	-0.1366	0.1293	-0.03165	0.09399	0.02318	-0.315128	-0.546846	0.408566	0.632583	-0.0134154		0.02072	-0.2337	0.3406	-0.1841	-0.6292	0.6913	-0.08034	0.2419	0.2645	0.1983	-0.05145	-0.05276	-0.164	0.3882	-0.1994	0.1317	-0.0768	-0.8428	51	15	72	10	0	50
80	1	138	1	0	1	0.545455	0	3	0	-0.08374	-0.1795	-0.06393	-0.1627	-0.03276	0.01391	0.005216	0.03158	0.03458	0.07947	0.0127674	-0.0314414	0.079822	-0.0918601	-0.386333		-0.7672	-0.6557	-0.1248	-0.2365	-0.3722	-0.2151	-0.09537	-0.1477	0.5063	0.3639	-0.1259	-0.2721	-0.8374	0.3218	0.4489	0.06925	-0.2037	-0.6867	69	32	62	11	20	8
81	0	138	1	0	1	1	1.2	0.875	1	0.1635	-0.2423	0.2226	0.08049	0.7465	0.3733	0.03707	-0.09277	0.1839	0.05891	0.604541	0.0605361	1.25056	0.512264	0.161214		0.5486	-0.1397	0.5912	0.1187	0.57	0.4039	-0.1136	-0.1305	0.1441	0.3094	0.4016	-0.3735	-0.3373	0.0164	0.144	1.061	-0.1964	-0.475	73	41	62	42	74	10
82	1	129	1	0	1	0.454545	0.2	2.75	0	0.5985	0.02582	0.1148	-0.2192	0.2318	0.07396	0.2444	0.2612	0.4452	0.3054	0.923065	0.467771	0.650064	-0.054871	0.208949		0.8829	0.2713	-0.2582	0.004404	0.1289	0.1565	-0.3548	-0.3188	0.718	0.06778	1.563	-0.05407	-0.2035	0.4341	0.01741	1.485	-0.1977	-0.6336	32	64	99	0	0	54
83	1	118	1	0	1	1.72727	1	1	1	-0.02375	-0.002659	0.04369	-0.01775	-0.06101	-0.1189	0.09925	-0.2964	0.2722	-0.1822	-0.210266	-0.110664	0.37137	1.54029	1.22295		0.257	1.433	0.4188	0.04834	-0.5062	0.03286	-0.08632	0.396	0.4718	0.2912	-0.1937	0.1553	-0.6644	0.2748	0.348	0.07037	0.9915	-0.9637	29	51	77	9	0	34
84	1	109	1	0	0	0.636364	0.8	1.5	2	-0.1426	-0.3152	-0.1151	1.377	0.1729	0.2091	-0.000731	0.1202	-0.09879	0.1792	0.159432	-3.40763	0.109016	-0.457601	-1.13765		-0.1894	0.6837	0.8548	1.969	0.01399	0.2624	0.4652	0.1706	0.3103	-1.859	-0.05232	-0.4866	-1.2	-0.1913	-0.1915	0.03903	-0.3956	-0.3512	45	9	53	0	0	31
85	0	128	1	0	1	0.545455	0.4	2.375	0	-0.4265	0.9615	-0.2757	1.343	-0.09046	-0.09544	-0.3478	-0.1142	-0.008967	-0.2687	-2.81929	-3.67631	0.223839	-0.893353	0.59551		2.262	0.04437	0.02141	1.583	0.7305	-0.9902	0.04824	0.123	0.5433	0.2818	-0.09339	0.1102	0.09132	-0.574	-1.038	0.9423	-1.193	-0.9109	57	78	93	14	0	8
86	1	110	0	0	1	1.27273	2	0.375	4	-0.1802	-0.3352	0.01476	-0.8887	0.01239	-0.1724	0.1115	0.1842	0.1314	0.5621	0.125839	1.6763	0.725209	-0.271066	-1.62985		-0.1736	0.8282	0.05511	-0.3158	0.04394	0.7097	0.09798	0.1823	-0.4345	0.0251	0.7336	0.2646	0.1792	-0.9109	-0.6013	1.037	0.1684	-0.2946	33	34	76	4	0	15
87	0	141	0	1	1	0.818182	1.2	0.5	5	-0.1151	0.4946	-0.1292	-0.02914	0.0047	-0.000972	0.2041	0.5546	0.1438	0.1793	-1.33374	-0.453405	0.225769	-1.34547	-0.356067		-0.09266	-0.168	0.8375	0.2943	0.824	-0.571	-0.5126	0.1819	1.243	0.2683	0.02372	-0.3435	-0.3802	0.7065	-0.4376	0.2695	0.08947	-0.1725	58	55	86	11	0	5
88	1	124	1	0	0	0.363636	0	2.25	0	-0.05931	-0.4905	0.0318	-0.1352	-0.05949	-0.03005	0.1792	-0.00731	0.06203	0.1702	0.653003	0.113358	0.127865	0.731438	-0.590293		0.04218	0.5632	0.4822	-0.2501	0.04367	0.364	0.5532	0.07788	0.03604	0.9794	0.9152	-0.05051	-0.4229	0.3974	0.78	0.8101	-0.01563	-0.3608	30	59	73	7	0	21
89	1	142	0	0	1	1.27273	2	0.5	4	-0.3412	0.02469	-0.3715	-0.9552	-0.2232	0.1875	-0.01452	-0.1372	0.04877	-0.07135	-0.868384	0.997692	-0.935214	0.484573	0.145518		0.8793	0.7514	-1.065	0.184	0.1889	0.4501	-0.8801	-0.2794	-0.8492	-0.9669	-0.1598	-0.2855	-0.4447	-0.06273	-0.3119	-0.04766	-0.3488	-0.6117	77	90	88	24	66	39
90	1	128	1	0	1	0.363636	0.8	2.75	0	-0.2577	-0.2154	-0.03109	0.008841	-0.4327	-0.1302	-0.2107	-0.09181	-0.1454	0.02895	-0.250748	-0.325797	-0.633517	-0.449708	-0.8036		0.5362	0.6409	-0.2818	0.113	0.2258	0.2005	0.2645	0.1373	-0.1883	0.6087	0.5226	-0.2474	-0.4926	-0.02728	0.2848	0.571	-0.1554	-0.3242	76	76	84	16	0	64
91	1	113	1	0	1	0.272727	0.2	2.5	0	-0.07286	-0.326	-0.1306	-0.08133	-0.7114	0.2916	0.3428	0.4497	-0.06173	0.06279	0.313159	-0.345616	-2.58674	-0.403336	-0.642991		0.7908	-0.02893	0.2716	1.054	0.8404	-1.225	0.3409	0.281	0.2542	0.275	0.349	0.5338	-0.09988	0.000744	0.18	0.6535	-0.1766	-0.517	72	76	81	47	10	58
92	1	113	1	0	1	1.36364	0.6	0.25	5	1.385	0.975	-0.006956	0.4823	-0.1901	0.2009	0.09832	0.1294	-0.009695	0.2491	0.612558	-1.27937	-0.880284	-0.110099	-1.07578		0.5239	5.456	0.1299	-0.5432	0.5951	-8.471	-1.625	-0.06868	-0.42	0.08485	0.9124	-0.2469	0.5888	1.258	0.6511	0.1853	-0.1198	-0.324	94	96	100	37	38	93
93	1	125	0	0	1	0.272727	0.4	2.875	0	0.107	-0.08865	-0.01324	-0.04128	0.1882	-0.2203	-0.03124	0.04929	-0.06464	0.2874	0.203428	-0.181547	1.34899	-0.301349	-1.37632		0.01276	-0.4453	-0.03905	0.05473	-0.1982	-0.3994	0.3219	0.1265	0.07469	0.3861	0.1899	0.4893	0.1822	-0.7441	-0.1368	0.0628	0.1093	-0.8562	74	50	79	46	14	68
94	0	109	1	0	1	0.545455	0	2.25	0	0.09462	-0.127	0.1263	-0.1601	-0.1462	0.08089	0.1764	0.2034	0.1071	0.06329	0.252997	0.366753	-0.423249	-0.0943199	-0.10044		-0.3568	0.2772	0.2939	-0.1685	0.5007	0.1658	0.6236	-0.107	0.06275	-0.3984	0.6751	0.09699	-0.1619	-0.08201	-0.1472	0.3996	-0.1297	-0.7858	84	71	91	19	0	46
95	0	125	1	0	1	0.636364	0.4	2.875	0	0.2952	-0.5285	-0.4285	-1.187	-0.3669	-0.8217	-0.2881	0.05911	-0.1629	-0.8291	1.40219	1.36866	1.47809	-1.33274	1.90561		0.761	0.9176	2.977	0.01055	-0.5272	-1.285	-2.33	-0.6017	1.646	1.61	0.0992	-0.08725	-0.3036	2.17	1.961	0.5256	0.02566	-0.4845	81	73	99	71	54	53
96	0	121	1	0	1	0.545455	0.8	2.625	0	0.1706	-0.1525	0.254	-0.2662	0.1652	0.458	0.05153	-0.1358	0.1233	-0.1167	0.446692	0.86293	-0.60647	0.734609	0.531908		-0.05333	0.2281	-0.1428	-0.03608	0.06981	0.01192	-0.3949	-0.1368	0.5346	0.4072	-0.3768	-0.2882	-0.3552	-0.4408	-0.7986	0.3423	-0.2903	-0.7842	26	36	64	11	0	1
97	0	121	1	0	1	0.272727	0.2	2.5	0	0.3215	0.238	0.3399	0.5432	-0.2252	0.3786	-0.01621	0.002084	-0.2252	0.02106	-0.0106332	-0.672504	-1.47364	-0.0606491	-1.03538		-0.1649	-0.4676	-0.3649	-0.09	1.077	-0.3522	0.2505	-0.2963	0.2102	0.3611	1.798	-0.03781	-0.04032	0.6129	0.5167	1.991	-0.04836	-0.2289	76	35	80	19	0	35
98	0	124	1	0	1	0.909091	2.2	0.375	4	0.07164	-0.3344	0.3628	-0.3233	0.3107	0.2103	0.0865	-0.1442	0.2635	-0.184	0.604999	1.21501	0.489902	0.902344	1.20071		0.2661	0.3341	0.1458	0.07116	-0.1172	-0.3123	-0.1363	0.1161	0.2993	0.2043	1.257	-0.1145	-0.7245	0.2032	-0.1578	0.6041	-0.3349	-0.6339	24	21	29	5	8	22
99	0	114	0	0	1	1.27273	0.4	0.875	5	0.1128	0.1874	-0.115	-0.3546	0.03826	-0.2173	-0.02874	0.2925	-0.1311	-0.3494	-0.312399	0.267432	0.92254	-1.2323	0.461966		-0.5675	-0.01055	-0.3408	-0.2054	-0.2084	-0.5983	-0.1602	-0.001123	0.601	0.376	0.6667	0.3274	-0.5545	0.7031	0.5195	1.086	0.1343	-0.2445	67	72	81	53	0	56
100	1	139	1	0	1	0.818182	0.6	0.75	2	-0.07186	-0.03792	0.02238	-0.2094	-0.1278	-0.1299	-0.05673	-0.1277	0.2151	-0.3964	-0.234791	0.250836	0.215809	0.284583	1.7293		-0.3346	-0.0537	-0.375	-0.06413	-0.03877	-0.4154	-0.2522	0.09298	0.1054	0.11	0.2521	0.01514	-0.4677	0.2775	0.2132	0.484	-0.4839	-0.5162	26	4	24	12	0	18
101	1	113	1	0	0	0.454545	0.4	2.75	2	0.05062	-0.03018	0.03348	0.1069	0.8307	1.176	0.01931	-0.09724	0.3571	0.1879	-0.0157867	-0.396868	-0.752857	0.460865	0.303709		0.705	-0.2707	0.21	0.3102	0.09257	0.201	0.3395	0.1936	-0.1821	-0.1022	-0.7386	-0.2624	0.03321	-0.0662	0.1358	0.3845	-0.08935	-0.3084	77	74	100	25	0	70
102	1	122	1	0	1	0.727273	0	1	0	1.43	-1.621	0.1292	-0.1575	0.06659	-0.06815	-0.2877	1.08	0.2416	0.7017	5.65344	0.367389	0.585653	-5.27953	-1.72461		0.1721	-1.873	-0.3157	-0.06966	-0.03286	0.7262	0.1562	0.3225	-0.725	-0.1064	-0.2295	-0.4379	-1.136	0.02763	0.4871	0.2209	-0.08168	-0.9743	42	38	69	11	0	41
103	1	136	1	0	1	2.18182	1	0.875	5	-0.2312	-0.179	-0.3342	-0.4752	-1.014	-1.046	-0.1486	0.451	-0.2067	0.269	-0.269644	0.0581804	0.29918	-2.30887	-1.77489		0.2068	1.338	1.667	-0.118	-0.8154	0.6923	0.7999	-0.5795	-0.1366	-0.363	-0.3805	-0.5617	-1.172	0.2729	0.2021	0.5763	0.1582	-0.477	35	30	72	1	0	37
104	1	139	1	0	1	0.545455	0.2	2.5	2	0.08428	0.09823	0.06987	0.2913	-0.3237	-0.06402	0.1019	-0.005596	0.1138	0.04292	-0.196636	-0.71098	-0.514121	0.425848	-0.0131898		1.473	0.4184	0.1574	0.9733	0.3333	-0.4372	-0.2081	-0.1114	0.5028	0.4174	0.1343	0.1061	0.003901	0.5125	0.1387	-0.7402	-0.4433	-0.01986	54	38	63	15	0	45
105	1	119	1	0	1	0.909091	0.6	1.5	8	-0.003544	0.05125	-0.07945	-0.1944	-0.5814	-0.04263	-0.1681	-0.1719	0.1717	-0.00663	-0.274595	0.00289628	-1.29232	0.0248002	0.333137		1.588	0.1332	-0.5148	-0.2446	-1.08	-0.32	0.1421	-0.06015	0.8545	0.3223	0.1999	0.1002	-0.2619	0.1123	0.1779	1.549	-0.2127	-0.8093	46	19	77	18	18	18
106	1	144	1	0	0.82	1.09091	1.6	1.625	3	-0.07742	0.03968	-0.01268	0.08221	-1.031	-0.8477	-0.1097	-0.2878	-0.2973	-0.3656	-0.393519	-0.442433	-0.301148	0.698912	-0.0215055		0.5878	0.1138	0.06685	0.1604	1.092	-0.08566	0.1455	0.307	-0.07883	-0.2366	-0.02746	-0.3056	-0.5852	-0.2081	-0.2275	-0.4891	-0.4256	-1.234	10	6	8	30	8	8
[truncated: 8 more columns]
